# Supplementary material for: All-cause excess mortality across 90 municipalities in Gujarat, India, during the COVID-19 pandemic (March 2020-April 2021)
Source: PLOS Glob Public Health. 2022 Aug 16;2(8):e0000824. doi: 10.1371/journal.pgph.0000824 (PMC10021770; doi:10.1371/journal.pgph.0000824)
Supplement: S1 Table — (CSV) [file pgph.0000824.s008.csv]

municipality	marginal	male	female	in20	in40	in65	inInf
Amod	TRUE	TRUE	TRUE	FALSE	FALSE	TRUE	TRUE
Amreli	TRUE	TRUE	TRUE	TRUE	TRUE	TRUE	TRUE
Anand	TRUE	TRUE	TRUE	TRUE	TRUE	TRUE	TRUE
Anjar	TRUE	TRUE	TRUE	FALSE	TRUE	TRUE	TRUE
Anklav	TRUE	TRUE	TRUE	FALSE	FALSE	TRUE	TRUE
Ankleshwar	TRUE	TRUE	TRUE	FALSE	TRUE	TRUE	TRUE
Babra	TRUE	TRUE	TRUE	FALSE	TRUE	TRUE	TRUE
Bareja	TRUE	TRUE	TRUE	FALSE	FALSE	TRUE	TRUE
Barwala	TRUE	TRUE	TRUE	FALSE	FALSE	TRUE	TRUE
Bavla	TRUE	TRUE	TRUE	FALSE	FALSE	TRUE	TRUE
Bayad	TRUE	TRUE	TRUE	FALSE	FALSE	TRUE	TRUE
Bharuch	TRUE	TRUE	TRUE	FALSE	FALSE	FALSE	FALSE
Bhayavadar	TRUE	TRUE	TRUE	FALSE	FALSE	TRUE	TRUE
Boriavi	TRUE	FALSE	FALSE	FALSE	FALSE	TRUE	TRUE
Botad	TRUE	TRUE	TRUE	TRUE	TRUE	TRUE	TRUE
Chaklasi	TRUE	TRUE	TRUE	FALSE	TRUE	TRUE	TRUE
Chalala	TRUE	TRUE	TRUE	FALSE	FALSE	TRUE	TRUE
Chhaya	TRUE	TRUE	TRUE	FALSE	FALSE	TRUE	TRUE
Chorvad	TRUE	TRUE	TRUE	FALSE	FALSE	TRUE	TRUE
Chotila	TRUE	TRUE	TRUE	FALSE	FALSE	TRUE	TRUE
Dahegam	TRUE	TRUE	TRUE	FALSE	FALSE	TRUE	TRUE
Dahod	TRUE	TRUE	TRUE	TRUE	TRUE	TRUE	TRUE
Damnagar	TRUE	FALSE	FALSE	FALSE	FALSE	FALSE	TRUE
Deesa	TRUE	TRUE	TRUE	TRUE	TRUE	TRUE	TRUE
Dhanera	TRUE	TRUE	TRUE	FALSE	TRUE	TRUE	TRUE
Dharampur	TRUE	TRUE	TRUE	FALSE	TRUE	TRUE	TRUE
Dholka	TRUE	TRUE	TRUE	FALSE	TRUE	TRUE	TRUE
Dhoraji	TRUE	FALSE	FALSE	FALSE	TRUE	TRUE	TRUE
Dhrangadhra	TRUE	TRUE	TRUE	FALSE	TRUE	TRUE	TRUE
Dwarka	TRUE	TRUE	TRUE	FALSE	FALSE	TRUE	TRUE
Gadhada	TRUE	FALSE	FALSE	FALSE	FALSE	TRUE	TRUE
Gandevi	TRUE	TRUE	TRUE	FALSE	FALSE	TRUE	TRUE
Gandhinagar	TRUE	TRUE	TRUE	TRUE	TRUE	TRUE	TRUE
Gondal	TRUE	TRUE	TRUE	FALSE	TRUE	TRUE	TRUE
Halol	TRUE	FALSE	FALSE	FALSE	TRUE	TRUE	TRUE
Halvad	TRUE	FALSE	FALSE	FALSE	FALSE	TRUE	TRUE
Harij	TRUE	TRUE	TRUE	FALSE	FALSE	TRUE	TRUE
Idar	TRUE	FALSE	FALSE	FALSE	FALSE	FALSE	FALSE
Jafrabad	TRUE	TRUE	TRUE	FALSE	FALSE	TRUE	TRUE
JamRaval	TRUE	FALSE	FALSE	FALSE	FALSE	FALSE	FALSE
Jasdan	TRUE	FALSE	FALSE	FALSE	FALSE	FALSE	FALSE
Jetpur	FALSE	FALSE	FALSE	FALSE	FALSE	FALSE	FALSE
Kadodara	TRUE	TRUE	TRUE	FALSE	FALSE	TRUE	TRUE
Kalavad	TRUE	TRUE	TRUE	FALSE	FALSE	TRUE	TRUE
Kalol	TRUE	TRUE	TRUE	FALSE	TRUE	TRUE	TRUE
Karamsad	TRUE	TRUE	TRUE	TRUE	TRUE	TRUE	TRUE
Karjan	TRUE	TRUE	TRUE	FALSE	TRUE	TRUE	TRUE
Kathlal	TRUE	FALSE	FALSE	FALSE	FALSE	TRUE	TRUE
Keshod	TRUE	TRUE	TRUE	FALSE	TRUE	TRUE	TRUE
Khambhalia	TRUE	TRUE	TRUE	FALSE	FALSE	TRUE	TRUE
Kheda	TRUE	TRUE	TRUE	FALSE	FALSE	TRUE	TRUE
Khedbrahma	TRUE	TRUE	TRUE	FALSE	TRUE	TRUE	TRUE
Kodinar	TRUE	TRUE	TRUE	FALSE	FALSE	TRUE	TRUE
Kutiyana	TRUE	TRUE	TRUE	FALSE	FALSE	TRUE	TRUE
Lathi	TRUE	TRUE	TRUE	FALSE	FALSE	TRUE	TRUE
Lunawada	TRUE	TRUE	TRUE	FALSE	TRUE	TRUE	TRUE
Manavadar	TRUE	TRUE	TRUE	FALSE	FALSE	TRUE	TRUE
Mandvi	TRUE	TRUE	TRUE	FALSE	TRUE	TRUE	TRUE
Mansa	TRUE	TRUE	TRUE	FALSE	FALSE	TRUE	TRUE
Modasa	FALSE	FALSE	FALSE	FALSE	FALSE	FALSE	FALSE
Mundra	TRUE	TRUE	TRUE	FALSE	TRUE	TRUE	TRUE
Nadiad	TRUE	TRUE	TRUE	TRUE	TRUE	TRUE	TRUE
Navsari	TRUE	TRUE	TRUE	TRUE	TRUE	TRUE	TRUE
Okha	TRUE	FALSE	FALSE	FALSE	FALSE	TRUE	TRUE
Pardi	TRUE	FALSE	FALSE	FALSE	TRUE	TRUE	TRUE
Patan	TRUE	TRUE	TRUE	TRUE	TRUE	TRUE	TRUE
Porbandar	TRUE	TRUE	TRUE	TRUE	TRUE	TRUE	TRUE
Prantij	TRUE	TRUE	TRUE	FALSE	FALSE	TRUE	TRUE
Rajpipla	TRUE	TRUE	TRUE	TRUE	TRUE	TRUE	TRUE
Ranavav	TRUE	TRUE	TRUE	FALSE	FALSE	FALSE	TRUE
Sahera	TRUE	TRUE	TRUE	FALSE	FALSE	TRUE	TRUE
Sanand	TRUE	TRUE	TRUE	FALSE	TRUE	TRUE	TRUE
Savarkundla	TRUE	TRUE	TRUE	FALSE	TRUE	TRUE	TRUE
Savli	TRUE	TRUE	TRUE	FALSE	FALSE	TRUE	TRUE
Surendranagar	TRUE	TRUE	TRUE	TRUE	TRUE	TRUE	TRUE
Sutrapada	TRUE	TRUE	TRUE	FALSE	FALSE	TRUE	TRUE
Talala	TRUE	TRUE	TRUE	FALSE	FALSE	TRUE	TRUE
Tarsadi	TRUE	TRUE	TRUE	FALSE	FALSE	TRUE	TRUE
Thangadh	TRUE	TRUE	TRUE	FALSE	TRUE	TRUE	TRUE
Umargam	TRUE	TRUE	TRUE	FALSE	FALSE	TRUE	TRUE
Umreth	TRUE	TRUE	TRUE	FALSE	FALSE	TRUE	TRUE
Una	TRUE	TRUE	TRUE	FALSE	TRUE	TRUE	TRUE
Upleta	TRUE	TRUE	TRUE	FALSE	FALSE	TRUE	TRUE
Vadali	TRUE	TRUE	TRUE	FALSE	FALSE	TRUE	TRUE
Vallabh Vidhyanagar	TRUE	TRUE	TRUE	FALSE	FALSE	TRUE	TRUE
Vallabhipur	TRUE	TRUE	TRUE	FALSE	FALSE	TRUE	TRUE
Valsad	TRUE	TRUE	TRUE	TRUE	TRUE	TRUE	TRUE
Vanthali	TRUE	TRUE	TRUE	FALSE	FALSE	TRUE	TRUE
Visavadar	TRUE	TRUE	TRUE	FALSE	FALSE	TRUE	TRUE
Vyara	TRUE	TRUE	TRUE	FALSE	TRUE	TRUE	TRUE
Wankaner	TRUE	TRUE	TRUE	FALSE	FALSE	TRUE	TRUE
Zalod	TRUE	FALSE	FALSE	FALSE	TRUE	TRUE	TRUE
